# Supplementary material for: Anifrolumab for Nonsystemic Cutaneous Lupus Erythematosus: Clinical Experience, Immunologic Insights, and Review of the Literature
Source: J Clin Med. 2025 Aug 11;14(16):5683. doi: 10.3390/jcm14165683 (PMC12386681; doi:10.3390/jcm14165683)
Supplement: Supplementary file 1 [file jcm-14-05683-s001.zip]

Archive with 1 entries (1 files):
- jcm-3787906-supplementary.pdf
